# Supplementary material for: A Novel Combined Mung Bean and Mulberry Powder: Combination Index and Shelf Life of Total Phenolic, Anthocyanin, and GABA Contents and Neuroprotective Activity
Source: Foods. 2025 Mar 14;14(6):993. doi: 10.3390/foods14060993 (PMC11941386; doi:10.3390/foods14060993)
Supplement: Supplementary file 1 [file foods-14-00993-s001.zip]

Archive with 1 entries (1 files):
- foods-3463911-supplementary.pdf
